# Supplementary material for: Co-inhibition of SMAD and MAPK signaling enhances 124I uptake in BRAF-mutant thyroid cancers
Source: Endocr Relat Cancer. 2021 Apr 23;28(6):391–402. doi: 10.1530/ERC-21-0017 (PMC8183640; doi:10.1530/ERC-21-0017)
Supplement: Supplemental Table 1: List of primers used. [file supplementary_table_1.xlsx]

## Sheet: Sheet1
Supplemental Table 1: List of primers used.
Gene	Application	Primer 1, 5' → 3'	Primer 2, Reverse: 5' → 3'	Primer 3, Reverse: 5' → 3'	Primer 4, Reverse: 5' → 3'
Pax8	qRT-PCR	CAGAAGGCGTTTGTGACAATGA	TGCACTTTGGTCCGGATGAT
NIS (Slc5a5)	qRT-PCR	GCTCAGTCTCGCTCAAAACC	CGTGTGACAGGCCACATAAC
Tg	qRT-PCR	TGTCCCACCAAGTGTGAAAA	CCAAGGAAAGCTTGTTCAGC
Tpo	qRT-PCR	TGACTTCCAGGAGCACACAG	GCAAGTTCAGTGATGCCAGA
Tshr	qRT-PCR	CTCTCTTACCCGAGCCACTG	TTGTCACCCGGATCTTCTTC
β-actin	qRT-PCR	CTGAACCCTAAGGCCAACCGTG	GGCATACAGGGACAGCACAGCC
Dusp5	qRT-PCR	AGGAGGAGCGTGGTCTCTC	GTGGAGGGCAGGATCTCA
TgfβR1	qRT-PCR	AAATTGCTCGACGCTGTTCT	GGTACAAGATCATAATAAGGCAACTG
TgfβR2	qRT-PCR	AGAAGCCGCATGAAGTCTG	GGCAAACCGTCTCCAGAGTA
TPO-Cre	Genotyping	TGTTTCTGACCAGTCAGGAC	CTCGTTGCATCGACCGGTAATG
TgfβR1f/f	Genotyping	ACCCTCTCACTCTTCCTGAGT	ATGAGTTATTAGAAGTTGTTT
RIK	Genotyping	GGTGAGCGAGCTGATTAAGG	TTTTGCTGCCGTACATGAAG
shTβR1	Genotyping	AATCATCCCAGGTGCACAGCATTGCGG	GGATGTGGAATGTGTGCGAG	ATCAAGGAAACCCTGGACTACTGCG	CTTTGAGGGCTCATGAACCTCCCAGG
LSL-BrafV600E	Genotyping	GCCCAGGCTCTTTATGAGAA	AGTCAATCATCCACAGAGACCT	GCTTGGCTGGACGTAAACTC	GCTTGGCTGGACGTAAACTC
